# Supplementary material for: Ultrasound and Microwave-Assisted Extraction of Blackberry (Rubus fruticosus L.) Pomace: Analysis of Chemical Properties and Anticancer Activity
Source: Plants (Basel). 2025 Jan 27;14(3):384. doi: 10.3390/plants14030384 (PMC11820506; doi:10.3390/plants14030384)
Supplement: Supplementary file 1 [file plants-14-00384-s001.zip]

Archive with 1 entries (1 files):
- plants-3416677-supplementary.pdf
